# Supplementary material for: Maize Apoplastic Fluid Bacteria Alter Feeding Characteristics of Herbivore (Spodoptera frugiperda) in Maize
Source: Microorganisms. 2022 Sep 16;10(9):1850. doi: 10.3390/microorganisms10091850 (PMC9505285; doi:10.3390/microorganisms10091850)
Supplement: Supplementary file 1 [file microorganisms-10-01850-s001.zip]

Archive with 1 entries (1 files):
- microorganisms-1379939-supplementary.pdf
